# Supplementary material for: (2R,3S)-Dihydroxybutanoic Acid Synthesis as a Novel Metabolic Function of Mutant Isocitrate Dehydrogenase 1 and 2 in Acute Myeloid Leukemia
Source: Cancers (Basel). 2020 Oct 1;12(10):2842. doi: 10.3390/cancers12102842 (PMC7600928; doi:10.3390/cancers12102842)
Supplement: Supplementary file 1 [file cancers-12-02842-s001.zip]

Archive with 5 entries (5 files):
- Figure S1.pdf
- Figure S2.pdf
- Table S1.xlsx
- Table S2.xlsx
- Table S3.pdf
