# Supplementary material for: (2R,3S)-Dihydroxybutanoic Acid Synthesis as a Novel Metabolic Function of Mutant Isocitrate Dehydrogenase 1 and 2 in Acute Myeloid Leukemia
Source: Cancers (Basel). 2020 Oct 1;12(10):2842. doi: 10.3390/cancers12102842 (PMC7600928; doi:10.3390/cancers12102842)
Supplement: Supplementary file 1 [file cancers-12-02842-s001.zip › Table S1.xlsx]

## Sheet: Sheet1
ID	sample ID	age at diagnosis	sex	origin	diagnosis (previous)	cytogenetics	molecular diagnosis	IDH genes	D2HGDH/ABL1	SLC16A1/ABL1	SLC16A3/ABL1	fibrinogen	risk
10-001	mut1	56	m	PB	AML-M1	+ 11	IDH1	IDH1R132	0.45	0.07	4.2	7.4	intermediate
10-025	mut2	51	m	PB	AML-M2 (MDS)	normal	IDH1	IDH1R132	nd	nd	nd	5	intermediate
12-005	mut3	64	f	PB	AML-M2 (MDS)	normal	IDH1	IDH1R132	1.068	0.13	0.18	4.8	intermediate
12-041	mut4	56	m	PB	AML-M0	normal	IDH1	IDH1R132	0.17	0.36	0.03	5.6	intermediate
293533	mut5	45	m	PB	AML-M6	-7, -9, +8	IDH1	IDH1R132	0.708	5.56	3.57	5	adverse
115216	mut6	46	m	PB	AML-M1	normal	FLT3-ITD, IDH1	IDH1R132	0.252	0.28	0.75	4.1	adverse
15-027	mut7	62	f	PB	AML-M2	normal	NPM1, IDH1	IDH1R132	0.072	0.02	0.02	3.5	favorable
15-068	mut8	57	f	PB	AML-M1	normal	NPM1, IDH1	IDH1R132	nd	nd	nd	3.7	favorable
15-094	mut9	50	m	PB	AML-M1	normal	NPM1, FLT3, IDH1	IDH1R132	1.22	0.47	1.3	1.9	intermediate
09-012	mut10	63	m	PB	AML-M0 (MDS)	+ 13	IDH2	IDH2R140	nd	nd	nd	3.1	intermediate
09-027	mut11	82	m	PB	AML-M0	normal	IDH2	IDH2R140	0.312	0.8	1.42	6.3	intermediate
09-068	mut12	66	m	PB	AML-M1	+ 21	IDH2	IDH2R140	0.12	0.02	3.23	6.8	intermediate
12-037	mut14	60	m	PB	AML-M4	normal	NPM1	IDH2R140	0.132	0.06	1.53	nd	favorable
12-043	mut15	61	f	PB	AML-M4	normal	FLT3-ITD, IDH2	IDH2R140	0.912	0.53	5.78	7.2	adverse
12-046	mut16	71	m	PB	AML (MDS)	normal	IDH2	IDH2R140	0.156	0.16	0.16	2.1	intermediate
939995	mut17	66	f	PB	AML-M4	normal	IDH2	IDH2R140	0.15	0.23	1.81	3.2	favorable
465340	mut18	63	f	PB	AML-M2	normal	IDH2	IDH2R140	0.32	1.52	2.8	3.1	intermediate
537216	mut19	59	m	PB	AML-M2	-7	IDH2	IDH2R140	0.3	0.17	1.39	3	adverse
15-095	mut20	73	f	PB	AML-M2	inv(9)	NPM1, IDH2	IDH2R140	0.15	1.09	3.5	4	favorable
15-103	mut21	70	f	PB	AML-M2, sec	normal	ASXL1, IDH2	IDH2R140	nd	nd	nd	2.4	intermediate
15-130	mut22	68	m	PB	AML-M5b	normal	NPM1, IDH2	IDH2R140	1.128	0.07	6.88	2.9	favorable
10-065	IDH2R172	59	m	PB	AML-M1	+ 11	normal	IDH2R172	1.54	0.02	1.66	3.2	intermediate
09-029	wt1	62	f	PB	AML-M2, relapse	normal	NPM1	wt	0.036	nd	nd	4.1	favorable
10-019	wt2	40	f	PB	AML-M4	+ 8	FLT3-ITD	wt	0.12	0.45	0.6	2.9	adverse
10-031	wt3	54	f	PB	AML-M4	t(6,11)	normal	wt	1.416	0.15	9.9	1.9	favorable
12-064	wt4	63	f	PB	AML-M2	+7, +8	normal	wt	0.33	1.45	0.87	3.1	intermediate
379011	wt5	56	f	PB	AML-M1	normal	NPM1	wt	2.02	0.18	0.8	2.8	favorable
387562	wt6	70	f	PB	AML-M4	nd	nd	wt	0.804	0.12	3.5	3.9	nd
259834	wt7	49	f	PB	AML-M2	normal	NPM1	wt	0.96	1.62	1.11	3.7	favorable
903050	wt8	64	f	PB	AML-M2	normal	NPM1	wt	0.69	1.16	3	3.4	favorable
751974	wt9	55	f	PB	AML-M1	normal	NPM1, FLT3-ITD	wt	1.344	0.18	2.99	3.1	intermediate
786341	wt10	68	f	PB	AML-M1, sec	complex	normal	wt	0.936	0.31	4.71	4	adverse
188067	wt11	78	f	PB	AML-M2	complex	normal	wt	0.1	nd	nd	2.9	adverse
221902	wt12	59	f	PB	AML, sec	normal	normal	wt	0.144	nd	nd	2.7	intermediate
16-008	wt13	71	f	PB	AML-M2	-7, -5, complex	normal	wt	0.948	0.58	3.43	2.6	adverse
10-023	wt14	63	m	PB	AML-M0 (MDS)	complex	normal	wt	0.072	0.09	0.07	2.4	adverse
10-106	wt16	80	m	PB	AML-M2 (MDS)	normal	normal	wt	0.996	0.51	1.59	3.8	intermediate
10-102	wt17	66	m	PB	AML-M0	complex	normal	wt	0.168	0.46	1.89	3.7	adverse
11-062	wt18	66	m	PB	AML-M0, relapse	normal	FLT3-ITD	wt	0.672	nd	nd	2.9	adverse
340210	wt19	62	m	PB	AML-M1, sec	-7, -20, -22	normal	wt	0.02	nd	nd	2.3	adverse
163965	wt20	61	m	PB	AML-M0	+13, +21	normal	wt	nd	nd	nd	2.9	intermediate
361121	wt21	70	m	PB	AML-M4	normal	normal	wt	1.38	0.2	1.91	1.9	intermediate
824776	wt22	65	m	PB	AML-M0, sec	del(5q)	normal	wt	0.3	16.23	7.91	3.9	adverse
135717	wt23	69	m	PB	AML-M1	5q31.2, 5q33, -7	EVI 1	wt	0.18	2.29	0.55	1.8	adverse
612145	wt24	59	m	PB	AML-M2	normal	normal	wt	0.79	0.63	1.18	4.1	intermediate
15-039	wt25	70	m	PB	AML-M2	normal	normal	wt	1.776	20.02	3.8	3.9	intermediate
15-052	wt26	76	m	PB	AML-M4	normal	NPM1	wt	0.84	0.45	5.8	3.2	favorable
15-053	wt27	72	m	PB	AML-M5b	complex	NPM1	wt	1.872	0.18	10.82	3	adverse
15-091	wt28	73	m	PB	AML-M5b	+8	NPM1, D2HGDH A426T	wt	0.528	1.03	6.55	2.9	intermediate
15-109	wt29	55	m	PB	AML (MDS)	normal	normal	wt	0.516	2.1	4.68	3.6	intermediate
16-012	wt30	52	m	PB	AML-M6	normal	normal	wt	0.276	71.06	0.48	3.6	intermediate
Abbreviations: myelodysplastic syndrome (MDS), polycythemia vera (PCV), secondary (sec), peripheral blood (PB)
								mean	0.639	3.24415	2.88659	3.586
								stdev	0.5476	11.5508	2.66457	1.2941
								lo	<0.1	<0.1	<0.25	<1.8
								med	0.1-1.18	0.1-2	0.25-5.5	1.8-4.8
								hi	>1.18	>2	>5.5	>4.8
