# Supplementary material for: (2R,3S)-Dihydroxybutanoic Acid Synthesis as a Novel Metabolic Function of Mutant Isocitrate Dehydrogenase 1 and 2 in Acute Myeloid Leukemia
Source: Cancers (Basel). 2020 Oct 1;12(10):2842. doi: 10.3390/cancers12102842 (PMC7600928; doi:10.3390/cancers12102842)
Supplement: Supplementary file 1 [file cancers-12-02842-s001.zip › Table S2.xlsx]

## Sheet: Sheet1
Primary ID	sample ID	Ethanolamine	carbamic acid, 3TMS	Lactic Acid, 2TMS	alpha-Hydroxyisobutyric acid, 2TMS	Hexanoic acid, TMS	Glycolic acid, 2TMS	Alanine, 2TMS	3-methyl-2-oxo-valeric acid TMS	Glycine (2TMS)	2-Hydroxybutyric acid, 2TMS	3-Hydroxybutyric acid, 2TMS	2-Hydroxy-3-methylbutyric acid, 2TMS	Valine, 2TMS	Urea	Serine	Leucine	phosphate	Isoleucine, 2TMS	Proline, 2TMS	succinic acid, 2TMS	Glyceric acid, 3TMS	(R*,S*)-2,3-Dihydroxybutanoic acid	Threonine, 3TMS	3-4 dihydroxybutyric acid	Decanoic acid, TMS	aminomalonic acid 3TMS	Erythritol, 4TMS	Methionine, 2TMS	5-Oxoproline, , 2TMS	2,3,4-Trihydroxybutyric acid 4TMS	2-hydroxyglutaric acid 3TMS	Ornithine (3TMS)	Glutamic acid, 3TMS	Phenylalanine	Dodecanoic acid, TMS	pyrophosphate (4:1)	Lysine, 3TMS	Xylitol, 5TMS	Orotic Acid, 3TMS	Glutamine, 3TMS	hypoxanthin 2TMS	Citrate, 4TMS	Myristic acid, TMS	galactose 5 TMS	Glucose 5 TMS	sorbitol 6 TMS	Tyrosine	mannitol 6 TMS
mut10a_M0sek_3.1 _IDH2R140	mut10	15.5	4	402.9	0.4	0.8	1.5	28.6	2.6	5.6	9.6	10	1.7	57.1	1231.5	7.4	37.7	73.8	14.1	21.9	0.6	0.7	0.8	7.1	0.4	0.7	0.3	1.8	2.2	11.2	3	0.2	0.3	1.2	10.7	1	3.4	1	0.6	1.2	9.5	0.4	6.9	2.7	1026	658.1	1.1	31.5	0.4
mut10b_M0sek_3.1 _IDH2R140	mut10	15	4.1	404.6	0.3	0.7	1.5	26.4	2.4	5.5	9.5	10.1	1.7	54	1226.4	7.3	36.2	73.7	13.5	21.6	0.5	0.7	0.9	6.7	0.4	0.7	0.2	1.8	2.1	11.9	3	0.2	0.3	1.1	9.9	1	3.2	0.8	0.5	1.1	8.6	0.4	6.9	2.5	1046.6	600.5	1.3	30.5	0.4
mut10c_M0sek_3.1 _IDH2R140	mut10	14.7	4	401.2	0.2	0.7	1.6	26.5	2.4	5.4	9.7	10	1.7	54.7	1230.3	7.4	36.4	71.9	13.8	22.1	0.6	0.7	0.8	7.2	0.5	0.7	0.2	1.8	2.1	12.2	3	0.2	0.3	1.3	10	1	3	0.7	0.6	1.1	8.2	0.4	6.4	2.4	1069.4	574.9	1.1	30.1	0.5
mut11a_M0_6.3 _IDH2R140	mut11	33	2.9	217	0.4	0.7	1.9	24.2	1	16	11.3	20.1	2.8	52.1	234.1	10.9	36.5	94.8	12.2	47.5	0.7	0.4	2.8	10.8	0.7	0.6	0.8	1.2	2.7	21.1	0.9	0.7	0.8	2.1	17.3	1.1	3.3	2	1	0.7	31.5	0.4	15.1	4.2	946.9	18.9	2	33.2	1.3
mut11b_M0_6.3 _IDH2R140	mut11	33.2	2.7	220.7	0.5	0.7	2.1	25.3	1.2	16.5	11.4	20.3	2.9	55.9	228.4	12.3	39.9	94.8	13.6	57	0.8	0.5	2	12.5	0.8	0.5	0.8	1.2	2.8	23.6	0.7	0.7	0.8	2.2	17.8	1.1	3.2	1.8	0.9	0.1	27.2	0.3	15.6	4.3	981.6	211.9	2.2	31.9	1.4
mut11c_M0_6.3 _IDH2R140	mut11	33.4	2.7	219.2	0.4	0.7	2.1	30.1	1.4	17.5	11.2	20.4	2.7	62.7	244.9	12.5	42.3	92.1	14.6	62	0.9	0.5	1.9	13.7	0.8	0.6	0.8	1	2.9	24.9	1	0.7	0.8	2.3	17.4	1.1	3.3	1.7	1.2	0.1	23.6	0.3	15.1	4.2	1001.9	19.8	2.2	30	1.5
mut12a_M1_6.8 _IDH2R140	mut12	21.7	3.1	240.7	0.4	0.9	1.2	18.6	2.1	5.7	8.9	10.7	1	38.7	239.3	6.3	33.7	44.8	12.1	17	0.8	0.4	2.1	6.1	0.4	1.1	0.2	1.7	2.4	9.6	1	0.4	0.2	0.5	12.6	1.1	4.4	1	0.8	0.1	9.1	0.3	6.2	2.7	435.7	423.4	1	21.6	0.3
mut12b_M1_6.8 _IDH2R140	mut12	20.7	3.3	240.8	0.4	0.8	1	18.3	2.3	5.5	8.6	10.7	1	38.5	199.2	6.4	33.4	43.8	11.9	18	0.7	0.3	2	6.2	0.5	1.1	0.2	1.8	2.4	9.8	1.1	0.5	0.2	0.5	12.1	1.1	4	0.8	0.7	0.1	8	0.3	6.4	2.7	457.4	399.5	1	21.5	0.3
mut12c_M1_6.8 _IDH2R140	mut12	19.6	3.1	237.8	0.3	0.8	1.2	16.9	2.3	5.8	8.8	10.6	1	36.8	1558.3	6.3	32.5	42.7	11.7	17.5	0.7	0.3	2.1	6.1	0.4	1.1	0.2	1.9	2.2	10.3	1	0.5	0.2	0.4	11.5	1.1	3.9	0.8	0.8	0.9	7.4	0.3	5.2	2.9	474.2	378.5	0.9	20.9	0.3
mut14a_M4_NPM1_na _IDH2R140	mut14	19.8	4.6	994.1	0.3	0.9	1.8	30.6	1.2	9.4	6.8	12	1.1	43.6	284.7	11.2	41.3	90.2	12.6	32.4	1.3	0.9	0.6	9.2	0.9	2	0.3	2.2	1.7	20.9	2.1	0.6	0.6	1.6	13.8	1.1	4.2	1.2	1	0.3	9.2	0.5	6.5	2.5	272.6	1.6	1.6	33.4	0.6
mut14b_M4_NPM1_na _IDH2R140	mut14	18.7	4.7	1014.6	0.3	1	1.8	25.9	1.1	9	6.6	11.8	1.1	39.2	208.5	10.5	37.9	89.4	11.4	31.2	1.2	0.8	0.5	8.7	0.9	2.1	0.2	2.2	1.7	21.6	1.9	0.5	0.6	1.6	13.3	1.2	3.9	1.3	1	0.2	7.6	0.6	5.9	2.4	278.1	129.9	1.5	31.3	0.7
mut14c_M4_NPM1_na _IDH2R140	mut14	17.8	4.5	1005.1	0.3	1	2	23.8	0.8	9	6.6	12.4	1.2	36.2	1722.3	10.4	35.8	89	11	31.3	1.3	0.9	0.7	8.1	0.8	2.1	0.3	2.2	1.4	22.7	2.3	0.6	0.5	1.5	11.9	1.3	4	1.1	1	0.3	6.4	0.6	6	2.5	287.7	126	1.7	29.6	0.7
mut15a_M4_FLT3_7.2 _IDH2R140	mut15	20.2	3.7	911.7	0.5	0.7	1.3	11.3	1.7	4.8	16.6	195.9	3.7	32.7	1093.6	3.3	39	61.9	15.3	8.7	2.1	0.3	2.7	3.6	1	0.5	0.2	2.4	1.4	10.9	0.8	1.5	0.2	0.7	12.3	1.5	3.4	0.9	0.8	0.1	6.9	2.7	2.3	5.2	310.3	11.5	18.8	11.2	4.6
mut15b_M4_FLT3_7.2 _IDH2R140	mut15	20.4	4.1	911.9	0.3	0.7	1.4	11.8	1.6	5.2	17	194.4	3.7	34.1	1097	3.1	40	62.8	16	8.9	2.3	0.3	2.9	3.8	0.8	0.5	0.3	2.4	1.5	11.6	1.3	1.4	0.2	0.6	12.4	1.4	3.4	0.7	0.9	0.1	6.4	2.6	3	4.9	324.2	11.1	18.8	11.4	4.7
mut15c_M4_FLT3_7.2 _IDH2R140	mut15	19.5	4.1	912.7	0.5	0.8	1.6	11.4	1.6	5.3	17.1	197.9	3.6	33.1	1098.8	3.2	38.8	63.4	15.5	9.1	2.1	0.3	1.8	3.6	0.9	0.5	0.3	2.6	1.6	12.1	1.4	1.4	0.2	0.6	12	1.5	3.4	0.7	0.9	0.1	6.2	2.6	3	4.8	341.9	12.6	18.9	10.4	5.2
mut16a_sek_2.1 _IDH2R140	mut16	51.8	4.4	986.9	0.2	0.7	2.1	137.1	2.6	25.6	20.2	33.5	4.6	91.4	318.4	29.9	63.8	62.8	28.7	72.7	2.2	1.9	1.5	24.3	0.7	0.5	1	3	6.9	49.2	5.8	2.1	3.3	5.4	21.6	1.5	3.2	9	2	0.1	56.3	3.1	19.9	6.2	1086.7	5.3	0.9	51.7	1.1
mut16b_sek_2.1 _IDH2R140	mut16	50.3	4.8	979.8	0.3	0.7	2.3	135.6	2.8	25.2	20	33.2	4.5	91.5	252.6	30.4	64.3	63.2	29	71.3	2.2	2	1.3	24.2	0.8	0.5	1	2.9	6.9	48.9	5.9	2	2.9	5.6	21.2	1.6	3.4	8.5	1.9	0.9	54.5	3.1	19.2	6.2	1088.9	6.2	0.8	51.8	1.1
mut16c_sek_2.1 _IDH2R140	mut16	48.2	4.4	961.6	0.2	0.7	2.3	136.8	2.4	25.8	19.7	32.3	4.4	92	292	30.3	63.6	63	29	74.3	2.2	1.9	1.2	24.5	0.8	0.5	0.8	2.9	6.8	49.7	5.8	1.9	2.9	5.5	20.7	1.6	3.3	8.7	2	0.8	52.7	3.2	18.8	6.1	1079.4	5.9	0.8	51	1
mut17a_M4_3.2 _IDH2R140	mut17	10.3	3.5	283.5	0.7	0.6	1.3	10.8	1.4	3.1	6.2	42	1.3	16	962.3	3	14.5	81.4	4.9	13.7	0.6	0.6	0.8	2.8	0.5	1.1	0.1	2.9	0.9	7.8	2.4	0.3	0.2	0.7	6.4	4.6	10.3	0.7	0.6	1.6	7.1	0.4	7.8	16.9	553.4	524	6.2	12.2	1
mut17b_M4_3.2 _IDH2R140	mut17	10.8	3.6	284.9	0.7	0.7	1.5	10.7	1.3	3.2	6.2	41.8	1.4	16.1	961.9	2.3	14.9	69	4.8	14.7	0.4	0.7	0.8	2.8	0.7	1.3	0.1	3.1	0.8	7.3	2.2	0.3	0.2	0.7	6.2	4.6	6.5	0.8	0.6	1.7	6.3	0.4	7.2	16.5	578	502.3	6.4	11.7	1.1
mut17c_M4_3.2 _IDH2R140	mut17	10.3	3.9	278.9	0.6	0.7	1.6	10.1	1.3	3.3	6.3	41.2	1.4	14.9	939.2	2.8	14	66.5	4.6	15.1	0.4	0.7	0.9	2.6	0.7	1.3	0.1	3.5	0.7	7.5	2.2	0.3	0.2	0.7	5.9	4.8	6.3	0.7	0.6	1.8	6.1	0.3	6.4	16.4	601.3	477.9	5.9	11.3	1.2
mut18a_M2_3.1 _IDH2R140	mut18	20.9	3.6	742.9	0.2	0.7	1.5	24.2	2.3	12.2	16.9	15.8	2	64.2	1066	14.2	50.2	68.8	15.9	17.6	0.8	0.5	0.5	12.1	0.3	0.2	0.5	1	3.4	16.4	1.9	0.6	0.5	1.1	12.3	1.2	6.3	2.1	0.6	0.2	14.1	1.1	5.7	3.8	553.6	234.1	1.3	25	0.6
mut18b_M2_3.1 _IDH2R140	mut18	21	3.6	734.2	0.3	0.7	1.3	23.2	2.4	12.2	16.3	15.5	1.8	62.2	1071.8	13.7	48.8	68.6	15.3	18.2	0.9	0.5	0.5	11.8	0.3	0.3	0.5	1.2	3.2	16.9	1.9	0.7	0.4	1.1	11.9	1.3	6.5	2	0.6	0.1	12.8	1.1	5.5	3.9	567	225.6	1.3	24	0.5
mut18c_M2_3.1 _IDH2R140	mut18	20.3	3.6	739	0.2	0.7	1.4	22.9	2.4	12.2	16.7	15.8	1.9	61.7	1059.9	13.6	48.4	68.5	15.5	19	0.8	0.4	0.5	11.6	0.3	0.3	0.6	1.2	3.2	17.2	1.8	0.7	0.4	1.2	11.5	1.2	6.4	1.7	0.6	0.1	12.3	1	5.5	3.8	588.2	213.4	1.4	24	0.5
mut19a_M2_3 _IDH2R140	mut19	9.9	3.5	182.9	0.3	0.6	1.2	13.6	3.6	2.9	17.8	33.4	2.1	34.6	1131.2	3.9	35.1	50.5	13.1	12.4	0.4	0.4	2.4	3.4	0.3	0.2	0.2	1.6	1.8	8.6	1.2	0.3	0.2	1.2	7.5	0.7	4.2	1	0.5	0.1	10.4	0.2	4.7	3.6	579.9	628.1	2	13.1	0.3
mut19b_M2_3 _IDH2R140	mut19	9.7	3.7	185.4	0.2	0.7	1.2	11.7	3.6	3	18.5	33.8	2.1	32.3	1147.2	3.7	33.5	50.4	12.5	12.8	0.4	0.3	1.6	3.1	0.4	0.2	0.1	1.6	1.6	9.4	1.3	0.3	0.1	1.2	7.1	0.8	4.2	0.9	0.5	0.2	8.8	0.2	4.5	3.7	607	613.3	2.3	13	0.4
mut19c_M2_3 _IDH2R140	mut19	9.9	3.6	184.9	0.2	0.7	1.2	10.7	3.9	3.1	18.1	34.5	2	28.7	1135.7	3.4	31.6	50.5	11.9	13.1	0.4	0.4	1.5	2.9	0.4	0.2	0.2	1.8	1.5	10	0.9	0.3	0.2	1.3	6.7	0.8	4	0.9	0.7	0.1	8.1	0.2	3.8	3.6	638.8	585.9	2	11.8	0.5
mut1a_M1_7.4 _IDH1R132	mut1	13.9	3.8	418.7	0.3	1.2	1.5	13.1	2.3	2.1	18.8	26.8	3.6	29.1	284.7	3.7	24.5	92	8.4	9.3	0.4	0.6	3.6	2.7	0.7	0.3	0.3	2.1	1.3	9.2	1.5	0.3	0.1	0.5	11.2	0.8	9	0.4	0.6	0.2	4.4	0.4	6.7	3.3	920	425.1	1.7	21	0.5
mut1b_M1_7.4 _IDH1R132	mut1	13.7	3.8	420.5	0.4	1.1	1.1	12.1	2.3	2.3	18.7	27.2	3.7	27.8	268.5	3.7	23.6	91.9	8	9.6	0.6	0.6	3.3	3	0.7	0.3	0.4	1.9	1.2	9.5	1.7	0.4	0.1	0.5	10.5	0.7	9.4	0.3	0.6	0.3	3.9	0.4	6.3	3.6	936.4	406.6	1.8	20.2	0.5
mut1c_M1_7.4 _IDH1R132	mut1	12.7	3.9	413.9	0.3	1.1	1.4	11.6	2.4	2.2	18.5	26.6	3.7	26.9	324.5	3.9	23.3	91.3	7.9	9.9	0.6	0.4	3.3	2.6	0.7	0.2	0.2	2	1.2	9.5	1.4	0.4	0.2	0.5	9.7	0.7	9.5	0.4	0.6	0.1	3.6	0.5	6.2	3.4	959.1	386.8	1.9	19.4	0.4
mut20a_M2_NPM1_INV9_4 _IDH2R140	mut20	21.4	3.6	258.9	0.3	0.7	1.6	24.6	1.4	9.6	13.5	139.1	2	53.5	1037.3	11.3	43.8	100.2	16.3	23	0.8	0.4	0.8	8.6	0.5	0.3	0.4	1.6	2.8	13.8	1.2	0.7	0.6	1.1	13.5	1.2	4.7	1.4	0.6	1	15.5	0.6	4.9	8.9	660.9	366.7	1.6	29.8	0.6
mut20b_M2_NPM1_INV9_4 _IDH2R140	mut20	21.8	3.7	260.2	0.2	0.6	1.5	24.8	1.5	10	13.6	139.5	2.2	53.9	1042.1	11.6	43.9	99.1	16.5	24.1	0.8	0.4	1	8.7	0.5	0.3	0.3	1.4	2.8	14.1	1.4	0.8	0.6	1.1	13.2	1.2	5.1	1.3	0.6	1	15	0.6	5	9	696.5	348.7	1.6	29.9	0.6
mut20c_M2_NPM1_INV9_4 _IDH2R140	mut20	20.1	3.5	257.4	0.2	0.6	1.5	22.8	1.5	9.6	13.2	138.8	2.3	51.6	1025.1	11.4	41.1	97.8	15.9	23	0.9	0.4	0.8	8.2	0.5	0.3	0.4	1.3	2.6	14.3	1.1	0.7	0.6	1.1	12.6	1.3	4.6	1.2	0.5	0.9	14	0.6	4.7	8.9	734.6	313.8	1.5	28.7	0.7
mut21a_M2sek_ASXL1_2.4 _IDH2R140	mut21	48.6	4.7	1308.5	0.1	0.8	2.2	110.4	3.4	36	12.9	66.1	2.7	70.7	1466.9	30.9	60.7	406.5	23.1	79.5	2.6	2.7	0.8	17.2	0.9	1.4	0.6	1.8	4.4	81.3	6.2	3.6	3.8	7.5	19.6	3	8.6	11.1	1.1	0.3	44.7	24.8	14.9	12.3	498.2	3.7	1.9	42.4	2.8
mut21b_M2sek_ASXL1_2.4 _IDH2R140	mut21	48.9	4.5	1287.2	0.1	0.7	2.1	116.6	3.8	37.2	12.8	64.7	2.9	71.3	1453.6	31.2	61.3	403.3	23.5	81.7	2.8	2.5	0.8	17.5	0.8	1.6	0.6	1.9	4.3	81.5	5.9	3.6	3.9	7.5	19.3	2.9	8	12.4	1.2	0.1	45	23.9	15.1	12.3	496.8	3.8	1.9	43.5	3
mut21c_M2sek_ASXL1_2.4 _IDH2R140	mut21	49	4.7	1261.3	0.3	0.8	2	122.7	3.7	38	12.9	64.5	2.8	73.8	1442.1	31.5	62.2	400.6	23.8	83.1	2.6	2.4	0.7	17.7	0.9	1.5	0.6	2	4.3	81.8	5.8	3.6	4.4	7.7	19.5	3.1	7.5	12.8	1.2	0.2	45.1	24.2	14.6	12.5	501.9	3.7	1.9	43.5	2.9
mut22a_M5b_NPM1_2.9 _IDH2R140	mut22	11.8	5.7	787.7	1.1	1.2	2.7	8	1.4	3.5	47.1	184.4	11.4	34.6	590.2	4	35.1	64.1	14.4	7.4	0.9	0.4	5.9	3.5	1.2	0.5	0.2	5.3	1.4	10.1	0.6	1.6	0	0.5	14	1.6	6.7	0.3	1.4	2.4	2.6	3.4	6.9	5.2	658.8	641.3	6.6	19.5	1.1
mut22b_M5b_NPM1_2.9 _IDH2R140	mut22	9.2	5.3	784.8	1.3	1.1	2.4	6.8	1.5	3	46.3	184.2	11.4	31.8	617.6	2.6	32.4	64.6	13.4	6.9	1.1	2.5	6.5	3.5	1.3	0.5	0.5	6.2	1.3	10.8	0.4	1.5	0	0.4	12.6	1.6	6.2	0.2	1.5	0.2	2.1	3.2	6.2	4.9	683.1	627.1	6.8	18	1.2
mut22c_M5b_NPM1_2.9 _IDH2R140	mut22	7.9	5.6	783.8	1.1	1.2	2.5	7.3	1.5	3	46.2	185.5	11.7	32.9	1808.8	2.2	31.7	58.3	13.8	7	1.2	0.3	5.1	3.6	1.4	0.5	0.5	6.4	1.3	11	0.4	1.5	0	0.5	12.5	1.6	6	0.2	1.6	1.1	1.9	3.3	5.6	5	709.2	617.7	6.6	17.1	1.4
mut2a_M2sek_5 _IDH1R132	mut2	10.5	3.8	820.6	0.2	1.2	1.4	6.3	3.5	5.6	16.1	85.7	4.6	20.6	847.2	7.3	22.5	115	8.2	7.1	0.6	0.3	1.8	4	0.4	0.3	0.2	1.8	1.4	12.7	0.5	1.4	0.1	0.6	8.2	1.1	23.9	0.3	0.3	0.5	5.9	1.3	7.5	4.8	363	266.5	0.7	17.4	0.2
mut2b_M2sek_5 _IDH1R132	mut2	10.1	3.9	818.2	0.2	1.2	1.3	6	3.1	6	15.8	86	4.6	19.1	843.9	6.6	20.6	102.9	7.6	6.9	0.7	0.3	1.1	4.2	0.5	0.2	0.2	1.8	1.2	13.2	0.3	1.4	0.1	0.6	7.6	1.1	14.5	0.2	0.4	0.1	4	1.3	7	4.6	371.9	260.8	0.9	15.9	0.2
mut2c_M2sek_5 _IDH1R132	mut2	9.8	3.6	812.6	0.1	1.2	1.3	6.2	3.4	6.5	16.6	85.5	4.4	19.4	3	6.6	20.3	98.9	7.9	7.9	0.7	0.2	2	4.1	0.5	0.3	0.1	2	1.2	13.7	0.2	1.3	0.1	0.6	7.2	1	11.9	0.3	0.4	0.5	3.7	1.4	6.6	4.5	374.3	250.2	0.8	15.1	0.2
mut3a_sek_4.8 _IDH1R132	mut3	9.2	2.9	293.1	0.1	1.3	1.2	3.4	2.5	6.8	25.4	1052.9	5.5	21.7	2.6	4	23.8	63.8	8.1	6.3	0.4	0.2	0.6	2.9	0.4	0.7	0.4	0.9	0.9	10.6	0.3	0.3	0.2	0.2	7.1	2	4.8	0.3	0.2	0.4	2.5	0.7	8.9	10.6	259.6	376.1	0.9	9.5	0.2
mut3b_sek_4.8 _IDH1R132	mut3	6.5	2.9	288.3	0.1	1.3	1.1	2.8	2.6	7.6	24.9	1050.1	5.5	17.1	1.3	3.8	19.7	66.2	6.7	5.6	0.5	0.2	0.7	2.8	0.2	0.6	0.2	0.7	0.8	10.9	0.3	0.3	0.2	0.1	5.8	1.9	4.9	0.3	0.1	0.2	1.9	0.7	9	10.9	263.1	365.4	1.2	8.4	0.1
mut3c_sek_4.8 _IDH1R132	mut3	5.9	2.9	292.6	0.8	1.3	1.4	2.7	2.6	8	25.4	1053.5	5.5	16.7	1.4	3.7	19	65.7	6.8	7.1	0.4	0.1	0.8	3	0.2	0.7	0.1	1.1	0.8	11.8	0.2	0.3	0.2	0.2	5.2	2	4.6	0.4	0.2	0.2	1.9	0.8	8.7	11	274.9	366	1.2	7.8	0.2
mut4a_M0_5.6 _IDH1R132	mut4	11.6	3.6	777.7	0.3	1.2	2.8	8.7	5.1	3.7	26.7	64.5	6.3	55.1	1923.8	2.8	43.6	94.6	3.8	11.3	0.7	0.8	1.4	4.1	0.5	0.3	0.2	1.6	0.9	19.4	2.2	0.3	0.1	0.9	12.7	1	7.7	0.2	0.3	0.3	2.5	1.3	7.7	2.5	330.3	7	1.9	27.4	0.4
mut4b_M0_5.6 _IDH1R132	mut4	10.6	3.6	774.4	0.3	1.2	3	7.3	4.8	3.9	26.6	63.4	6.3	47.5	1919.1	1.3	39.9	93.9	3.6	10.6	0.8	0.5	1.5	3.4	0.5	0.3	0.3	1.2	0.9	20.7	2.2	0.3	0.1	0.8	12.3	1	6.2	0.2	0.3	0.4	2.3	1.5	7.2	2.5	336.7	268.7	1.8	25.5	0.5
mut4c_M0_5.6 _IDH1R132	mut4	10.1	3.6	782.7	0.4	1.3	2.8	8.3	5.2	4	26.6	63.8	6.3	53.7	1933.5	2.4	41.9	89.7	3.8	12.9	0.7	0.7	1.3	4.1	0.6	0.2	0.1	1.4	0.9	20.2	2.2	0.2	0.1	0.9	11.6	1.1	6.1	0.2	0.3	0.3	2.1	1.4	6.9	2.4	350.1	262.7	1.9	25.7	0.5
mut5a_M6_5 _IDH1R132	mut5	8.1	2.8	240.6	0.1	0.7	1.1	6.5	4.3	4.3	24.5	209.6	3.8	28.5	530.7	5.3	26.5	66.5	12.3	8.7	0.4	0.7	1.4	4.8	0.3	0.2	0.1	1.2	1.4	8.9	1.6	0.3	0.1	0.4	6	0.8	7.9	0.3	0.3	0.1	3.9	0.8	6.9	3	403.7	482.7	1.1	10.6	0.2
mut5b_M6_5 _IDH1R132	mut5	6.8	2.7	237.9	175.1	0.7	1.1	6.4	4.5	4.4	24.5	208.6	4.1	26.9	0.5	5.2	25.3	62.2	12.2	9.4	0.4	0.6	1.3	4.8	0.4	0.2	0.1	1.3	1.3	9.4	1.4	0.3	0.1	0.4	5.6	0.7	5.4	0.3	0.3	1	3.1	0.6	7.1	2.9	411	474.7	1.2	10.1	0.2
mut5c_M6_5 _IDH1R132	mut5	6.6	2.7	237.7	0.1	0.7	1	6.1	4.6	4.7	24	207.8	3.9	27.3	2.2	4.9	25.4	60.2	12	9.9	0.4	0.6	1.3	4.9	0.3	0.2	0.2	1.5	1.3	10.1	1.6	0.3	0.1	0.4	5.4	0.7	4.7	0.3	0.3	0.2	2.7	0.7	6.6	2.9	425.2	461.4	1.1	9.8	0.2
mut6a_M1_FLT3_4.1 _IDH1R132	mut6	9.6	2.4	1365.5	0.2	0.7	1	7.8	2.8	6.3	17.9	125.7	4.9	29.3	4.5	3.3	32	37.8	10.2	7.6	3.4	0.4	8.1	3.6	0.4	0.5	0.4	0.8	0.9	14.9	1.3	5.5	0.2	0.5	10	1.4	5.6	0.4	0.4	0.2	5.4	16.5	6	5.4	25	27.1	0.7	13.3	0.2
mut6b_M1_FLT3_4.1 _IDH1R132	mut6	8.8	2.6	1318.4	0.1	0.7	1.5	7.8	2.9	6.6	17.2	123.9	5	28.2	6	2.9	31.1	33.7	10	8	3.2	0.4	8.1	3.5	0.4	0.6	0.4	0.8	0.8	14.6	1.1	5.4	0.1	0.6	9.4	1.4	3.1	0.4	0.3	0.1	4.4	16	6	5.2	25.3	24.7	0.6	12.4	0.1
mut6c_M1_FLT3_4.1 _IDH1R132	mut6	8.7	2.7	1325.6	0.1	0.9	1.1	7.7	2.8	7.5	17.5	124	5	28.1	6.4	3.1	31.3	33.8	10.2	8.4	3.3	0.2	8.3	3.6	0.4	0.5	0.4	1.1	0.8	15.1	1.3	5.6	0.2	0.6	9.1	1.4	2.7	0.6	0.2	0.2	4.3	16	6.2	5.2	26.7	0.5	0.5	12.4	0.2
mut7a_M2_3.5 _IDH1R132	mut7	9.8	3	1332.5	0.1	0.8	1.7	6.5	3.9	3.4	18.3	173	4.3	19.6	1028.8	2.5	22.8	126.1	6.7	5.4	1.3	0.3	0.9	1.7	0.3	0.4	0.1	1.5	0.8	54.4	0.2	3.6	0.1	0.6	9.1	1.1	3.9	0.1	0.3	0.1	1.1	28.6	6.3	5.9	52.2	47.8	42.5	11.6	6.2
mut7b_M2_3.5 _IDH1R132	mut7	7.2	3.1	1348	1117.1	0.8	1.4	6	3.8	3.7	18	171.9	4	17.9	1022.7	2.1	20.8	122.4	6.3	5.3	1.4	0.3	1.1	1.9	0.3	0.4	0.1	1.4	0.7	54.2	0.2	3.6	0.1	0.6	8.3	1.3	3.2	0.2	0.4	0.2	0.7	28.3	6.2	5.6	52.1	46.8	42.6	10.9	6.3
mut7c_M2_3.5 _IDH1R132	mut7	5.4	3.2	1354	3.6	0.8	1.3	4.9	4	3.6	18.3	173.3	4.2	16.8	1031.6	2.2	19.5	122.2	6.1	5.1	1.2	0.2	1.7	1.8	0.3	0.4	0.2	1.4	0.7	54.8	0.2	3.5	0.1	0.5	7.6	1.2	2.9	0.1	0.3	0.1	0.5	29.1	6.2	5.9	53.5	46	42.8	9.8	6.3
mut8a_M1_NPM1_3.7 _IDH1R132	mut8	8.4	3.4	430.2	0.2	0.7	1.7	9.1	2.7	4.8	6.1	12.1	1.6	28	1.7	7.3	26.2	67	8.8	10.6	0.6	0.7	1.2	4.4	0.3	0.3	0.2	1.3	1.8	11.1	1.9	0.6	0.2	0.5	11.8	1	3.6	0.3	0.3	0.8	6	1	3.9	3.4	438.8	363	2.8	16.1	0.6
mut8b_M1_NPM1_3.7 _IDH1R132	mut8	7.7	3.6	423.9	0.3	0.8	1.6	8.2	2.7	4.7	6.1	12.3	1.5	26.4	2	7.1	25.5	61.5	8.6	10.3	0.4	0.4	1.1	4.2	0.2	0.3	0.2	1.2	1.8	11.2	2.2	0.6	0.2	0.3	11	0.9	3.4	0.3	0.3	0.6	4.1	0.7	3.5	3.3	446.6	0.1	2.9	14.8	0.6
mut8c_M1_NPM1_3.7 _IDH1R132	mut8	7.4	3.5	424.6	0.2	0.7	1.4	7.7	2.9	5	6.2	12.1	1.4	25.8	2.3	6.7	24.3	63.6	8.6	11.3	0.4	0.6	1.2	4.3	0.3	0.2	0.3	1.3	1.6	11.5	1.8	0.5	0.2	0.4	10.1	1	3.1	0.2	0.4	0.8	4	0.7	3.6	3.3	459	347.2	2.5	14.4	0.6
mut9a_M1_NPM1_1.9 _IDH1R132	mut9	12	2.9	426.9	0.2	0.8	1.1	11.3	1.7	5.8	4.6	5.5	3.3	24.5	856.2	6.7	23.4	103	6.3	11.1	0.6	0.4	1.7	4.5	0.6	0.3	0.2	1.2	1.3	12.3	1.3	1	0.2	1.5	11	0.4	4.4	0.8	0.3	0.5	5.9	0.5	9.2	1	468.9	530	2.2	15.8	0.4
mut9b_M1_NPM1_1.9 _IDH1R132	mut9	9.9	3	430	0.3	0.8	1	10.6	1.6	6	4.7	5.6	3.3	25.5	868	6.8	23.5	104.1	6.6	11.6	0.7	0.4	2.3	4.6	0.6	0.3	0.2	1.2	1.3	13.1	1.1	0.9	0.2	1.5	10.4	0.5	4.5	0.7	0.3	0.1	4.1	0.5	9	1	483.2	527.4	2.2	15.3	0.3
mut9c_M1_NPM1_1.9 _IDH1R132	mut9	8.7	3	425.3	0.2	0.8	1.2	10.4	1.5	5.8	4.7	5.3	3.4	23.6	847.6	6.5	22	102	6.3	13.1	0.7	0.1	2.4	4.5	0.4	0.3	0.2	1.2	1.2	13.7	1.2	1.1	0.2	1.6	9.6	0.4	4.2	0.7	0.3	0.9	3.3	0.5	8.3	1	491.8	512.4	2.3	14	0.3
IDH2R172a	IDH2R172	20.4	4.2	601.6	0.2	0.8	1.8	53.1	1.7	19.4	10.5	30.6	2.6	67.6	618.2	14.7	50.7	102.2	21	35.2	1.5	0.7	4.3	12.3	0.4	0.5	1.1	1.5	3.4	26	2.3	1.7	1.6	3.5	13.9	1.3	4.1	3.4	0.9	0.2	31.5	2.4	7.8	8.5	1088.2	10	25.8	33.3	12.8
IDH2R172b	IDH2R172	18.8	3.8	600.5	0.2	0.9	2	48.4	1.8	18.4	10.5	30	2.5	63.6	612.5	14.6	48.5	104.3	20.4	33.8	1.5	0.8	4.3	11.3	0.5	0.4	0.9	1.6	3.3	26.1	2.4	1.7	1.7	3.3	13.8	1.3	4.7	3.3	0.9	0.1	30.1	2.3	7.8	8.4	1094.1	11.6	25.9	32.4	13.2
IDH2R172c	IDH2R172	20.1	4.4	608.6	0.3	0.8	2.1	53.7	1.7	19.7	10.7	30.5	2.7	68	623.4	15	51.8	106.6	22	37.7	1.5	0.6	4.4	12.6	0.5	0.5	1.1	1.6	3.4	27.1	2	1.7	1.8	3.5	14.1	1.4	5.2	3.3	0.9	0.2	30.3	2.5	7.7	8.5	1097.6	12.2	26.4	33.1	14
wt10a_ sek	wt10	16.7	3.5	260.1	0.8	0.7	1.5	7.7	1.3	3.5	10	77.7	2.5	28.1	377.7	3.4	25.8	81.4	5.3	10.8	0.5	0.3	1.4	2.6	1.5	0.2	0.3	11.1	1	11.3	3.3	0.4	0.1	0.8	12.3	0.8	3.5	0.3	2.5	3.4	4	0.5	5.7	4.3	490.9	406.9	396.8	8	50.3
wt10b_ sek	wt10	15.7	3.6	255.9	0.8	0.7	1.4	6.5	1.3	3.4	10	76.7	2.3	24.8	350.3	3.4	23	84.9	4.9	9.4	0.4	0.2	1.3	2.5	1.7	0.2	0.3	11.1	1.1	12.2	3.5	0.1	0.1	0.7	11	0.6	3.4	0.3	2.4	3.2	3.7	0.5	5.7	4.2	507.3	12	391.1	4.8	53.5
wt10c_ sek	wt10	18.1	3.5	257.7	1	0.7	1.4	11.9	1.3	5.9	9.9	77.5	2.5	34	350.2	4.4	31.2	77.3	6.9	16.1	0.3	0.2	2.3	3	1.3	0.2	0.1	10.9	1.3	11.7	2.8	0.4	0.1	0.8	14	0.7	3.2	0.2	2.9	3.4	4.3	0.5	5.5	4.5	533.2	13.6	395.1	6.2	56.5
wt11a_ M2	wt11	11.5	3.6	226.3	0.3	0.7	1.7	14.7	2.4	5.9	14.1	80.4	3.1	32	1184.9	7.4	32.2	102.1	10.3	15.1	0.6	0.6	0.3	4.2	0.4	0.3	0.2	2	1.9	8.4	1.5	0.5	0.3	0.5	16.5	0.9	4.4	0.6	0.6	0.4	10.5	0.3	5.8	4.5	832.6	456.6	1	27.4	0.3
wt11b_ M2	wt11	10.9	3.6	228.6	0.2	0.7	1.9	13.7	2.4	5.8	14.2	80.8	3	29.7	1190.2	7.3	30.3	100.3	9.8	15.6	0.5	0.4	0.3	4.1	0.6	0.3	0.2	2.1	1.7	9.7	1.3	0.1	0.3	0.5	16.4	1	4.3	0.6	0.6	0.1	8.8	0.3	5.8	4.5	861.3	448	0.9	26.5	0.3
wt11c_ M2	wt11	10.9	3.7	225.1	0.2	0.8	1.9	14.7	2.4	6.2	13.7	78.5	3	31.8	1173.4	7.2	30.9	98.8	10.2	16.7	0.6	0.5	0.3	4.2	0.5	0.3	0.2	1.9	1.8	9.7	1.5	0.1	0.3	0.5	15.7	1	4.2	0.6	0.6	0.1	8.5	0.3	5.7	4.4	873.5	421	1.2	25.7	0.4
wt12a_ sek	wt12	19.8	3.7	866.1	0.3	1	1.8	24.4	1.5	7.2	8.9	55	1.8	32.7	1408.1	10.8	27.9	59.5	9.9	31.7	0.8	0.7	0.6	8.2	0.4	1.3	0.1	1.7	1.9	17.2	2	0.4	0.5	1	11.1	2.8	3.9	1.5	0.6	0.3	14.4	1.2	16.2	15.4	520.7	330.5	0.7	24.2	0.2
wt12b_ sek	wt12	18.6	3.6	852.8	0.4	1	1.7	24.5	1.7	7.5	9	56.2	1.7	31.5	1419.4	10.2	27.1	62.1	10.1	33.8	0.8	0.6	0.4	8.1	0.4	1.3	0.1	1.8	1.8	18.1	2	0.4	0.5	1	10.4	2.9	4.8	1.5	0.5	0.1	11.8	1.3	15.3	15.6	541.1	319.9	0.7	23.3	0.3
wt12c_ sek	wt12	18.8	3.9	860.8	0.3	1.1	1.8	23.3	1.8	7.7	9.1	55.5	1.7	31.5	1424.7	10.2	27.1	63.7	9.7	36.4	0.8	0.7	0.4	7.9	0.5	1.3	0.2	1.8	1.7	18.2	1.7	0.4	0.6	1.1	10.4	2.9	5.5	1.5	0.5	0.1	11	1.2	15	15.4	565.7	307.7	0.8	23.1	0.3
wt13a_ M2	wt13	12.8	2.8	1082.4	874.9	0.7	1.4	14.7	3.2	9.4	23.2	186.2	1.8	34.5	719.8	5.5	42.9	59.2	18	10.7	4.1	0.5	0.4	6.2	0.5	0.3	0.1	1.2	2.7	13.2	1.5	0.1	0.2	0.8	11.9	0.8	2.2	0.3	0.2	0.9	6.8	6.7	6.9	3.9	172.9	197.8	0.7	21.7	0.2
wt13b_ M2	wt13	12.3	2.7	1071.7	0.1	0.7	1.4	13.6	3.1	9.7	23.2	185.8	1.7	34	723.8	5.3	41.7	58	17.9	11.2	4.3	0.5	0.6	6.3	0.5	0.3	0.1	1.1	2.6	13.6	1.5	0.1	0.2	0.9	11.5	0.8	2	0.3	0.3	0.9	5.8	6.5	7.1	4.1	178.2	186	0.6	20.9	0.2
wt13c_ M2	wt13	11.2	3.1	1093.9	0.1	0.7	1.3	12.7	3	10.1	23.1	185.1	1.6	32.4	0.6	4.9	39.9	57.3	17.1	11.1	4.3	0.4	0.5	6.3	0.4	0.4	0.2	1.2	2.5	14	1.4	0.1	0.1	0.8	11	0.8	1.9	0.3	0.3	0.4	5.2	6.4	6.7	3.8	184.6	180.3	0.7	20.6	0.2
wt14a_ sek	wt14	28.1	4.4	857.1	0.2	0.9	1.8	42	2.4	20.9	19.3	134.8	4.7	67.4	1.4	21.5	59.7	97	26.8	30.5	1.5	0.9	0.5	20.7	0.3	0.3	0.7	1	5.2	31.2	2.3	0.4	1	2.2	15.3	1.1	5.8	3.3	0.5	0.2	30	1	6.9	4.6	471.2	177	0.7	37.7	0.4
wt14b_ sek	wt14	26.8	4.3	855	0.2	0.9	1.9	38.8	2.4	20.6	18.9	132.2	4.6	65.4	1.2	20.5	58	98.3	25.8	29	1.3	1.1	0.6	20.2	0.3	0.3	0.7	1.2	5.1	31.6	2.2	0.1	1	2	14.8	1.1	6	3.2	0.6	0.1	27.1	1.1	6.7	4.7	481.2	163.4	0.7	36.2	0.5
wt14c_ sek	wt14	26.6	4.4	826.5	0.2	1	1.9	38.1	2.3	20.8	19.3	132.5	4.6	64	1.3	20.8	57.3	100	26.2	30.6	1.3	1.2	0.5	19.9	0.4	0.4	0.6	1.1	4.8	32.8	2.1	0.4	0.9	2.1	14.6	1	6.3	3.2	0.5	0.1	26.7	0.9	6.4	4.7	506	150.2	0.8	36.2	0.4
wt16a_ sek	wt16	23.6	3.2	735.7	0.5	0.7	1.7	36.2	3.5	8	9.4	7.9	1.5	26.5	1112.4	4.3	18.2	49.9	7.1	31.7	1.2	0.6	0.6	5.6	0.9	0.4	0.3	3.8	1.5	18	2.3	0.1	0.2	2	11.9	0.6	4.7	0.6	1.4	0.1	10	1	8.4	1.2	718.7	424.4	3.8	21.1	1.3
wt16b_ sek	wt16	23.7	3.2	734	0.8	0.8	1.6	36.4	3.4	8.2	9	7.8	1.4	26.3	1122.3	3.6	18.3	47.7	7.5	33.3	1.2	0.6	0.5	5.7	0.8	0.3	0.3	3.8	1.6	18.6	2.4	0.1	0.3	2.1	11.9	0.6	4.9	0.6	1.5	1	9.7	0.9	7.9	1.3	759.6	404.5	4	21.8	1.5
wt16c_ sek	wt16	22.1	3.1	733.7	0.6	0.8	1.5	34.7	3.7	7.7	9	7.9	1.6	25.1	1108.1	4.3	17.7	48	7.2	32.8	1.2	0.7	0.6	5.6	0.8	0.4	0.3	4.1	1.4	18.3	2.2	0.1	0.2	1.9	11.1	0.6	4.7	0.6	1.6	0.3	8.8	0.9	7.7	1.4	810.4	364.2	3.7	20.8	1.5
wt17a_ M0	wt17	17.9	3	361.7	0.2	0.7	1.4	15.6	1.7	3.7	17	27.5	3.3	40.5	965.4	7.4	26.4	50.2	8.4	12.8	0.7	0.5	0.6	4.6	0.4	0.4	0.2	1.4	1.4	12.4	1	0.1	0.3	1.8	12.1	1.3	7.1	0.7	0.6	0.1	6.8	0.6	6.6	5.7	433.6	369.1	1.1	24.2	0.3
wt17b_ M0	wt17	17.5	2.9	365.2	0.1	0.6	1.6	14	1.5	3.6	16.7	27.6	3.4	38.7	959.4	7.1	25.5	46.2	8.1	12.8	0.7	0.4	0.7	4.1	0.3	0.4	0.2	1.4	1.3	13.6	0.9	0.1	0.2	1.9	11.8	1.4	6.3	0.7	0.6	0.6	6.6	0.6	6.1	5.5	449.1	359	1.2	24	0.3
wt17c_ M0	wt17	17.2	2.8	361.9	0.1	0.7	1.4	14.7	1.6	3.7	17.2	27.4	3.5	39.6	958.7	7.5	25.4	43.9	8.1	13.4	0.8	0.4	0.6	4.4	0.4	0.4	0.3	1.3	1.3	13.2	1.1	0.1	0.3	1.9	11.5	1.3	5.6	0.6	0.6	0.1	6.1	0.5	5.2	5.7	477.6	338.4	1	24.2	0.4
wt18a_ M0_FLT3	wt18	17.3	3.6	389	0.4	0.7	1.7	20.8	2.5	8.2	14.8	30.4	3	46	295.2	11	37.7	72.2	13.3	26.3	0.8	0.6	0.7	6.3	0.7	1	0.1	3.3	2.4	13.5	2.7	0.6	0.3	1.3	12.2	1.3	3	0.7	1.5	1.1	7.4	1	6.2	4	486.1	324.7	3.7	42	1.1
wt18b_ M0_FLT3	wt18	16.4	3.8	385.4	0.4	0.7	1.8	19.5	2.3	8.5	15.1	30.6	3.1	44.5	255.3	11.4	37.2	73.2	13.3	26	0.6	0.8	0.5	6.4	0.6	0.9	0.2	2.9	2.5	14.9	2.5	0.6	0.2	1.3	11.8	1.2	3	0.7	1.5	1.1	6.6	0.9	6	4	500.5	292.9	3.6	41.6	1.3
wt18c_ M0_FLT3	wt18	16	3.7	385.5	0.2	0.7	1.8	19.4	2.2	8.6	15	30.9	3.1	44.1	264.1	10.7	36.2	72.2	13.7	27.2	1	0.7	0.5	6.4	0.6	1	0.2	3.3	2.4	15.1	2.6	0.6	0.3	1.4	11.1	1.2	3	0.7	1.5	1	6.1	0.9	6.1	4.2	517.5	280.7	3.6	40	1.2
wt19a_ M1	wt19	15.9	3.8	259	0.3	0.7	1.6	26.1	1.5	10.2	8.6	7.6	1.7	42.7	269.4	7.1	34.8	79	13.4	37.7	0.7	0.5	0.3	7.4	0.6	0.3	0.4	1.8	2.2	12.5	1.6	0.5	0.6	0.5	14.3	0.9	4.8	1.6	0.7	0.1	18.9	0.4	7.2	2.2	467.1	391	1.2	27.1	0.4
wt19b_ M1	wt19	16	3.8	259	0.3	0.7	2	26.2	1.8	10.2	8.9	7.4	1.5	44	264.2	7	35	78.1	13.9	38.4	0.8	0.6	0.4	7.8	0.6	0.3	0.3	2.2	2.2	13.4	1.6	0	0.5	0.6	14	0.9	4.8	1.4	0.7	0.1	17	0.3	6.7	2.2	490.6	381.1	1.2	26.5	0.3
wt19c_ M1	wt19	15.7	3.9	258.5	0.3	0.7	1.9	25	1.6	10.4	8.4	7.3	1.6	42.5	271.6	6.7	34	77.9	13.7	39.3	0.7	0.5	0.3	7.5	0.5	0.3	0.3	2	2.2	13.7	1.7	0.5	0.6	0.6	13.7	0.9	5.1	1.4	0.8	0.1	15.7	0.3	6.3	2.2	522.8	342.3	1	26.1	0.5
wt1a_ M2_NPM1	wt1	19.2	4.4	525.9	0.7	1	1.6	22.4	1.5	7.4	11.4	15.4	1.4	37.2	331.7	8	25.6	155.2	9.5	17.9	0.6	0.3	0.3	7.1	0.6	0.5	0.1	2.9	1.8	12.6	0.7	0.3	1.3	1	12.2	1.6	14.6	4	0.9	0.1	15.6	0.7	11	5.5	1158.1	277.5	0.9	19.9	0.4
wt1b_ M2_NPM1	wt1	18.9	4.7	526	0.6	1.1	1.6	20	1.4	7.6	11.4	15.4	1.4	35.3	298.1	8.2	25.1	162.6	8.7	17.9	0.7	0.2	0.3	6.7	0.6	0.4	0.1	2.6	1.7	13.1	1.3	0.2	1.3	1	11.6	1.4	29.5	4.2	0.9	0.1	14.5	0.7	10.3	5.6	1188.1	265	0.8	19.1	0.4
wt1c_ M2_NPM1	wt1	18	4.6	517.7	0.7	1	1.6	21.4	1.2	7.9	11.3	15.3	1.3	35.6	300.2	8.3	25.4	167.2	9.3	19.2	0.8	0.3	0.2	7	0.6	0.5	0.1	2.5	1.7	13.3	1.1	0.1	1.3	1	11.5	1.5	35.3	4.1	0.8	0.1	13.8	0.6	10.2	5.7	1203	243.3	0.8	18.4	0.4
wt20a_ M0	wt20	12.9	3.4	272.1	0.2	0.8	1.3	12.1	3.1	3.9	17.1	13.2	2.1	40.6	1376.4	8.3	37.1	57.1	13.5	11.6	0.5	0.7	0.5	9.2	0.3	0.4	0.2	1	2.4	12.4	2.3	0.4	0.2	0.8	11	0.9	4.5	0.7	0.4	1.3	6.3	0.1	9.8	2.9	574.4	612.9	1.9	20.4	0.3
wt20b_ M0	wt20	11.9	3.8	264.2	0.2	0.9	1.4	14.5	3.1	4.2	16.6	13.2	2	47	1361.5	8.7	39.6	48.3	15.2	13.2	0.5	0.4	0.4	10.4	0.4	0.4	0.2	1.1	2.6	12.2	2.5	0.3	0.2	0.9	10.9	0.9	3.3	0.7	0.3	1.3	6.3	0.1	8.9	2.4	581.3	593.5	1.9	20.8	0.4
wt20c_ M0	wt20	11.9	3.9	268.5	0.1	0.9	1.7	14.6	2.9	4.3	16.9	13.6	2.3	47.4	1390.4	8.5	40.4	47.2	15.8	13.7	0.5	0.6	0.3	10.5	0.4	0.4	0.3	1.2	2.6	13	2.4	0.1	0.1	0.8	10.9	0.9	3.2	0.7	0.3	1.2	5.6	0.1	8.8	2.5	611	582.5	1.9	20.3	0.4
wt21a_ M4	wt21	23	3.4	1359.2	0.9	0.9	1.4	22.8	1	10.5	10.6	43.4	2.3	39.3	1351.6	7.4	42.8	48.4	15.3	18.2	10.3	0.4	0.6	9	0.9	0.6	0.4	4.2	2.2	23.4	1.1	0.2	0.2	3.2	11.4	1.4	5.5	0.8	1.3	0.1	9.5	13.1	5.4	5.3	206.4	133.6	7.7	17.3	2.3
wt21b_ M4	wt21	21.8	3.3	1332.3	0.8	0.9	1.6	20.9	0.7	10.4	10.7	43.6	2.2	38.4	1355.8	7.4	41.9	46.9	14.9	17.4	10.8	0.4	0.7	8.7	0.9	0.6	0.4	4.4	1.9	24.6	2	0.2	0.1	3.1	11.1	1.5	5.4	0.7	1.4	0.2	8.4	13.3	5.2	5.5	214.7	129.9	7.6	17.1	2.4
wt21c_ M4	wt21	20.7	3.2	1344.9	0.7	0.9	1.4	21.1	1.2	10.1	10.8	43.4	2.5	38.7	1335.4	7.6	41.9	46	15.8	18.3	10.4	0.4	0.7	9.1	0.9	0.6	0.4	4.3	2.1	25.1	1.1	0.2	0.1	3.2	11.1	1.5	5.2	0.6	1.4	0.2	7.6	13	5.1	5.3	220.9	2.7	7.8	17.1	2.5
wt22a_ M0,sek	wt22	42.9	3.1	594.7	0.3	0.7	1.2	65.1	2	23.7	10.5	14.1	7.6	68.7	1198.6	19.4	53.6	49.6	24.4	112.1	1.1	0.9	0.3	18.5	0.8	0.5	0.6	2.5	4.6	40.4	1.8	0.1	2.5	3.3	21.6	1.1	5.9	6.8	1.2	0.1	51.9	0.9	3.8	3.9	755.8	350.2	1.1	50.6	0.6
wt22b_ M0,sek	wt22	42.5	3.1	580.7	0.2	0.7	1.7	66.2	1.9	23.3	10.1	13.6	7.6	68.8	1178.8	19.4	55	46.6	24.8	114.8	0.9	0.9	0.4	18.6	0.7	0.5	0.7	2.4	4.6	39	1.9	0.1	2.6	3.3	21.2	1	4.6	7.4	1.2	0.2	50	1	3.3	3.7	845.3	220.6	1.3	48.2	0.9
wt22c_ M0,sek	wt22	39.4	3.2	572.6	0.3	0.7	1.6	65.4	2	22.7	10	13.6	7.3	68.9	1146.6	19.6	54.4	47.5	24.7	114.4	0.9	0.9	0.2	18.6	0.7	0.5	0.6	2.4	4.4	38.9	1.7	0.2	2.5	3.1	20.7	1	5.1	6.7	1.4	0.2	47.7	1	3.2	3.8	927.6	9.2	1.1	46.8	0.7
wt23a_ M1_EVI1	wt23	7.7	3.7	595.4	0.2	0.9	1.4	5.1	2.9	2.9	21	69.2	2.7	22.5	1444.5	2.4	22.2	54.5	5.6	7.3	0.6	0.5	1.6	2.8	0.9	0.4	0.1	4.2	1	21	1.4	0.1	0	0.7	13.9	1.1	1.9	0.2	0.5	1.3	3.3	1.5	3.6	4.4	369.2	4.9	1.6	15.1	0.4
wt23b_ M1_EVI1	wt23	6.7	3.7	598.9	0.2	0.9	1.5	4.8	3	2.9	20.9	68.9	2.8	21.1	1441.8	3.7	20.7	53.6	5.5	7.3	0.7	0.5	1	3	0.9	0.4	0.2	4.3	1	22	1.4	0.1	0	0.7	12.4	1	1.9	0.2	0.5	1.2	2.3	1.5	3.2	4.4	371.9	272.8	1.7	13.8	0.4
wt23c_ M1_EVI1	wt23	5.5	3.6	598.5	0.4	0.9	1.3	5.1	3	2.9	20.7	69.3	2.6	22	1446.5	3.8	20.8	52.9	5.9	8.3	0.6	0.4	0.9	3.2	1	0.4	0.1	4.5	0.9	23.1	1.4	0.1	0	0.7	12	1.2	1.6	0.1	0.6	1.2	2	1.5	3.1	4.4	383.7	5.4	1.6	12.8	0.4
wt24a_ M2	wt24	8.8	4.1	152	0.1	0.8	1.7	5.5	3.3	4	14.8	27.7	12.5	26.5	1366	6.3	24.3	117.7	10	14.6	0.3	0.3	0.3	2.1	0.2	0.3	0.5	0.9	1.5	11.3	0.2	0.2	0.1	0.5	8.5	0.6	5.4	0.5	0.5	0.4	10.9	0.2	6.6	1.6	660.3	479.5	1.1	19.3	0.3
wt24b_ M2	wt24	8.5	4.3	148.5	0.2	0.7	1.8	6	2.8	4.4	15.1	27.1	12.3	27	1339.9	6.3	24.9	116.3	10.5	15.4	0.6	0.2	0.3	2.2	1.1	0.2	0.5	0.9	1.4	12	0.8	0.2	0.2	0.5	8.5	0.6	5.3	0.4	0.5	0.8	9.4	0.2	6.4	1.6	669.5	456.9	1	18.8	0.2
wt24c_ M2	wt24	8.4	4.1	149.8	0.2	0.8	1.8	5.5	2.7	4.5	15	27.4	12.4	25.6	1335	6.5	24	116.9	10.3	16	0.5	0.3	0.4	2	0.1	0.3	0.1	1.1	1.3	12.5	0.1	0.2	0.2	0.5	8.1	0.6	5	0.5	0.5	0.6	8.4	0.2	6.2	1.7	703.6	443.3	1.3	18.4	0.3
wt25a_ M2	wt25	24.7	3.3	879.7	0.4	0.7	1.8	29.5	2	15.7	16.3	199.2	3.3	52.5	0.3	16.3	45.7	117.4	20	35.5	1.1	3.2	0.5	11.1	0.7	0.3	0.6	1.5	2.8	31.4	3.3	0.1	0.9	2.9	14.2	1.1	6.4	3.2	0.9	0.2	30.2	3.7	9.6	4.1	588.6	7.1	8.2	23.7	4.1
wt25b_ M2	wt25	25.5	3.3	913.7	0.4	0.7	1.8	30.1	2.1	16.2	15.9	198.4	3.6	53.1	0.7	15.9	45.7	117.3	20.2	37.7	1.1	3.2	0.4	11.3	0.7	0.3	0.6	1.6	2.9	31.3	3.3	0.1	0.9	2.9	14.2	1.2	6.2	2.9	0.8	0.1	29.9	3.5	9.4	4.2	616.4	8.2	8	23.8	4.3
wt25c_ M2	wt25	25.2	3.2	883.9	0.4	0.6	1.7	30.5	2.1	16.5	16	199.8	3.6	53.4	0.7	16.4	45.4	117.8	20.4	38.8	1	3	0.5	11.5	0.7	0.3	0.6	1.5	2.8	32	3.2	0.1	0.9	3	14.5	1.3	6.1	3	0.8	0.1	29.2	3.5	9.4	4.2	658.9	8	8.2	23.4	4.5
wt26a_ M4_NPM1	wt26	18.4	3.3	177.6	0.3	0.6	1.4	14.9	2.2	9	13.2	76.9	2.2	37.1	1029.3	12.1	36.7	461.8	12.6	17.2	0.4	0.3	0.3	10.2	0.6	0.4	0.4	1.7	2.7	9.7	0.9	0.1	0.3	0.6	12	1.6	52.8	0.9	1	0.8	10.7	0.4	4.3	4.9	674.4	352	1.9	20.2	1.2
wt26b_ M4_NPM1	wt26	16.3	3.3	177.5	0.4	0.7	1.5	12.9	2.3	9	13.1	77.6	2.3	34.3	1028.7	11.9	34.5	455.3	12.6	16.3	0.5	0.2	0.2	9.3	0.7	0.3	0.4	1.8	2.5	10.8	0.9	0.4	0.3	0.6	11.3	1.6	52.9	0.7	0.9	0.1	8.9	0.4	4.5	4.6	690.9	339.4	2	19.4	1.1
wt26c_ M4_NPM1	wt26	17.2	3.1	179.3	0.3	0.6	1.6	13.4	2.2	9.3	13.2	78.1	2.2	35.5	1033.3	11.1	35.1	458	13	17.9	0.6	0.2	0.3	9.7	0.7	0.3	0.4	1.9	2.5	11.5	1	0.1	0.2	0.6	10.8	1.7	54.6	0.6	1	0.4	8.2	0.3	4.3	4.8	725.4	320.5	1.9	18.7	1.3
wt27a_ M5b_NPM1	wt27	7.5	3.8	700.2	0.4	0.9	1.3	9.1	4.3	2.4	33.8	78.2	5.3	32.6	1208.4	4.5	30.4	65.9	8.2	6.9	0.6	0.4	0.3	3.5	0.3	0.3	0.3	1.6	1.3	12.2	0.2	0.1	0.1	0.8	9.1	0.9	3.8	0.2	0.3	1.2	2.4	2	11.1	4.5	721.7	900.9	1.2	19.1	0.3
wt27b_ M5b_NPM1	wt27	6.4	3.8	704.8	0.3	0.8	1.6	8.2	4.1	2.5	33	79.9	5.3	29.5	1216.3	4.3	28	67	7.9	7.2	0.7	0.5	0.3	3.2	0.3	0.3	0.1	1.8	1.2	12.6	0.2	0.1	0.1	0.7	8.5	0.8	4	0.2	0.3	0.1	1.7	2.1	10.3	4.4	740.6	895.2	1.2	17.7	0.3
wt27c_ M5b_NPM1	wt27	6.1	3.9	701.9	0.4	0.9	1.7	8	4	2.5	33.2	79.1	5.2	30.6	1215.9	4.6	27.3	66.9	8.1	7.6	0.7	0.4	0.3	3.7	0.5	0.3	0.1	1.9	1.2	12.9	0.3	0.1	0.1	0.8	8.5	0.9	3.9	0.2	0.4	0.8	1.6	1.9	9.6	4.4	771.8	875.7	1.4	16.9	0.3
wt28a_ M5b_NPM1	wt28	9.1	3.7	440.1	0.2	0.9	1.4	11.3	3.4	3.1	40.6	21.6	7.1	33.8	273.2	5.3	31	74.7	12.5	18.2	0.6	0.4	0.7	3.9	0.5	1.2	0.3	1.9	2.7	9	0.4	0.1	0.2	1.8	15.5	1	5	0.5	0.6	0.8	3.2	0.3	9.6	3	1109.5	917.9	96.4	27.8	12.1
wt28b_ M5b_NPM1	wt28	8.4	3.6	441.7	0.2	0.9	1.3	10.3	3.2	3.3	41.1	21.6	7.1	30.9	220.6	5	29.1	74.4	11.8	18.7	0.7	0.2	0.5	3.7	0.4	1.2	0.2	2	2.6	9.6	0.4	0.1	0.2	1.8	14.5	0.9	4.8	0.5	0.6	0.1	2.6	0.4	9.3	3.1	1125	912.1	96.3	26.4	12.9
wt28c_ M5b_NPM1	wt28	8	3.4	440.7	0.2	0.8	1.6	10.4	3.2	3.5	40.8	21.6	7.4	30.8	1705	5.6	28.2	72.8	11.8	19.3	0.7	0.3	0.6	3.9	0.3	1.2	0.3	2	2.4	9.8	0.4	0.1	0.2	1.8	13.9	1	4.9	0.6	0.4	0.9	2.1	0.4	8	3.1	1153.4	844.9	96.6	25	13.8
wt29a_ sek	wt29	62.5	3.9	742.1	0.6	0.6	1.8	67.6	2.2	29.8	46.5	414	9.3	92.6	1272.6	17.4	75.2	198.4	25.6	102.6	2.2	1.6	3.6	7.4	2.3	1.4	0.9	5.1	2.6	42	5.5	0.1	2.6	11.4	27.5	2.8	3.5	5.1	2.7	0.1	16.4	2.6	28.3	11.2	968	10.2	71.1	39.5	67.3
wt29b_ sek	wt29	64.8	4.1	766.6	0.7	0.7	2	67	1.9	30.1	47.6	418.5	9.3	91.6	1298.7	17.7	75.9	213.4	25.5	102.9	2.3	1.5	3.2	7.8	2.6	1.4	0.9	5.6	2.6	42.8	5.3	0.1	2.9	11.2	28.3	2.9	5.6	5.7	2.8	0.1	17.4	2.6	29	11.7	991.4	10.8	67.3	42.5	70.3
wt29c_ sek	wt29	62.8	4.2	748	0.7	0.7	1.9	67.6	1.9	29.4	47.2	415.4	9.1	90.7	1287.2	17.5	75.3	218.3	25.4	99.8	2.1	1.5	3.2	7.5	2.4	1.4	0.7	5.2	2.6	41.9	5.4	0.1	2.7	11.2	28.4	2.8	7.1	5.8	2.5	0.1	17.8	2.6	28.5	11.5	999.5	11	64.7	43.1	74.4
wt2a_ M4	wt2	9	2.9	1122.6	938.9	0.8	1.4	14.8	3.6	4.6	8.5	16.5	4.3	22.8	1.3	1.8	22.9	69.2	7.5	6.4	2.8	0.4	0.5	4.4	0.3	0.4	0.2	0.8	1.1	9.9	1.1	0.2	0	0.5	14.9	0.6	2.3	0.2	0.3	0.1	3.9	1.5	3.8	1.9	138.2	166.1	0.7	16.6	0.2
wt2b_ M4	wt2	7.9	3	1114.5	0.2	0.8	1.4	13.4	3.5	5.1	8.4	15.6	4.4	21.1	3	2.8	21.5	67	6.6	6.5	2.9	0.4	0.2	4.3	0.2	0.3	0.2	0.8	0.9	10.6	1	0.2	0.1	0.4	13.3	0.6	2.2	0.2	0.3	0.1	3	1.6	3.7	2	140.7	161	0.8	14.8	0.2
wt2c_ M4	wt2	7.3	2.8	1117.1	1.2	0.9	1.3	12.2	3.4	4.9	8.4	15.7	4.4	19.3	3.5	2.3	19.6	66.4	6.5	6.4	3	0.2	0.1	4.3	0.4	0.4	0.2	1	0.9	10.3	0.2	0.2	0.1	0.5	12.7	0.6	2	0.3	0.2	0.1	2.6	1.3	3.3	2	145.2	158.2	0.7	14.4	0.2
wt30a_ M6_FLT3	wt30	10.4	3.4	213.9	0.2	0.7	1.1	17.4	3.1	5.6	10.4	8.1	1.6	30.4	764.6	7.3	28.3	86.1	13	18.9	0.5	1	0.9	7	0.3	0.5	0.1	1.4	2.5	10.9	1.3	0.4	0.3	0.5	10.1	0.9	4	0.9	0.4	0.2	12.3	1.3	5	3.6	815.1	479.8	14.4	19.2	2.4
wt30b_ M6_FLT3	wt30	9.5	3.5	211.1	0.5	0.8	1.4	14.7	3.1	5.6	10	7.9	1.7	25.3	751.4	6.8	25.7	85.4	11.3	18.4	0.6	0.8	0.8	5.8	0.4	0.5	0.1	1.4	2	11.7	1.6	0.5	0.3	0.6	9.5	0.9	4.1	0.8	0.4	0.2	9.4	1.2	4.7	3.3	828.1	461.2	13.9	17.6	2.5
wt30c_ M6_FLT3	wt30	10.2	3.7	215.4	0.2	0.7	1.2	16.5	3.1	6.3	10.1	7.9	1.6	28.8	763.4	7.2	27.1	87.3	12.9	20.8	0.5	0.8	0.7	6.7	0.3	0.6	0.1	1.5	2.3	12.3	1.4	0.4	0.3	0.6	9.4	1	4.4	0.8	0.5	0.1	9.1	1.3	4.5	3.4	874.2	0.1	14	18.3	2.7
wt3a_ M4	wt3	22.9	3.6	900	0.2	0.9	1.6	19.7	1.1	5.6	8.3	10.5	2.2	45.3	1.2	6.9	48	69.5	16	26.4	3.2	0.5	0.1	7.7	0.5	0.3	0.2	1.6	2.7	17	0.2	0.1	0.2	1.1	17.3	1.2	2.9	0.5	0.6	0.1	10	1.5	3.8	4.3	265.6	145.6	8.7	27.6	3.2
wt3b_ M4	wt3	22.1	3.2	929.9	0.1	0.9	1.5	18.9	1	5.7	8.3	10.9	2.3	45.3	1.9	7.2	47.2	65.9	16.2	26.9	3.1	0.4	0.2	8	0.5	0.3	0.2	1.5	2.4	17.7	0.4	0.1	0.2	1.1	16.9	1.3	2.4	0.5	0.5	1.1	9	1.5	4	4.3	267.7	141.7	8.8	27	3.2
wt3c_ M4	wt3	21.1	3.5	907.9	0.1	0.9	1.9	18.7	1	5.7	8.2	10.9	2.2	44.7	2.1	7.3	44.9	64.4	15.8	27.7	3	0.3	0.1	8	0.4	0.3	0.2	1.6	2.6	18.1	0.7	0.1	0.1	1.1	16.5	1.2	2.2	0.3	0.5	0.2	8.4	1.6	3.5	4.4	280.5	134.7	8.8	26.3	3.3
wt4a_ M2	wt4	14.9	3.6	802.6	0.2	1.2	1.5	19.1	2.6	5.2	13.8	97.2	3.7	26.1	1291.6	5.4	21.2	95.1	8.2	17.6	0.5	0.6	1	6.2	0.3	0.6	0.2	1.7	1.7	11.4	2.2	1.2	0.2	0.4	9.1	1.5	7.7	0.4	0.5	0.7	7.3	1.2	9.1	8	549.4	351.3	0.9	19.8	0.2
wt4b_ M2	wt4	14.5	3.7	800.1	0.2	1.1	1.3	18.4	2.4	5.2	14	97	3.8	24.9	1282.4	5.6	19.9	93.6	8	18.7	0.5	0.6	1.1	5.9	0.4	0.6	0.4	1.7	1.7	11.7	1.8	1.2	0.2	0.5	8.4	1.6	8.3	0.5	0.5	0.4	6.6	1.3	9.7	8.2	570.7	341.5	0.8	19.8	0.3
wt4c_ M2	wt4	14.5	3.8	815	0.1	1.1	1.5	19.6	2.6	5.4	13.8	96.2	3.7	25.4	1277.8	5.5	20	95.6	8.5	20.1	0.6	0.7	1.2	6.2	0.3	0.6	0.2	1.6	1.7	12.5	1.9	1.2	0.2	0.4	8.5	1.7	8.5	0.4	0.6	0.8	6.1	1.2	9.4	8	594.2	330	0.9	19.5	0.3
wt5a_ M1_NPM1	wt5	14.4	3.6	842.6	0.2	0.9	1.2	13.5	1.2	6	7.8	38.2	1	26.6	751.5	7.4	30.5	111.5	9.9	13.4	1.3	0.4	0.2	4.4	0.3	0.5	0.2	1.2	2	14.5	2.1	0.1	0.3	0.7	11.7	2.4	4.6	0.5	0.3	0.2	11.2	4.9	9.9	10.3	340.5	322.9	1.1	15.1	0.3
wt5b_ M1_NPM1	wt5	13.7	3.6	842.5	0.1	0.9	1.3	12.2	1.3	6.4	7.6	38	1.2	24.1	756.7	6.7	29.7	115.2	9.6	14.3	1.3	0.5	0.2	4.5	0.3	0.6	0.2	1.3	1.9	15.3	2.1	0.1	0.3	0.7	11.2	2.4	6.5	0.6	0.3	0.3	9.1	4.6	9.7	10.2	350.1	297.7	1.2	14.6	0.3
wt5c_ M1_NPM1	wt5	14.1	3.7	848.9	2.8	0.9	1.4	11.4	1.3	6.7	7.8	39.2	1	22.4	769.3	6.9	26.6	119.8	9	14.7	1.3	0.5	0.3	4	0.3	0.6	0.1	1.3	1.7	15.9	2.3	0.1	0.4	0.8	10.5	2.6	7.5	0.5	0.3	0.2	8.5	5	9.6	10.5	369.7	293.4	0.8	14.3	0.3
wt6a_ M4	wt6	8.6	3	310.9	0.4	0.9	1	3.3	1.2	4.3	12.2	95	16.4	18.3	810.7	3.3	18.9	67.8	3.4	6.3	0.4	0.4	2	1.8	0.7	0.4	0.2	3.3	0.5	12.8	0.4	0.6	0.1	0.5	5.9	1.5	2.2	0.1	1.3	0.6	3.4	1.1	4.2	5.3	470.7	449.8	9.9	6.7	1.2
wt6b_ M4	wt6	7.1	2.9	309.6	0.5	0.8	0.9	2.6	0.9	4.6	12.4	94.3	16.7	16.4	802	3.4	16.8	67	3.2	6.4	0.5	0.2	1.3	1.7	0.6	0.3	0.3	3.3	0.4	13.7	0.4	0.7	0.1	0.5	5.3	1.4	2.2	0.1	1.5	0.1	2	1.1	4.1	5.2	483.4	444.2	10	6.1	1.2
wt6c_ M4	wt6	6.3	2.9	308.5	0.4	0.7	1.1	2.6	1	5.3	12.1	93.6	16.4	14.9	797.4	3	15.7	67.5	2.9	7.3	0.5	0.1	1.3	1.8	0.7	0.3	0.2	3.3	0.4	13.8	0.3	0.6	0.1	0.5	4.7	1.3	2.4	0.1	1.3	0.2	1.8	1.1	3.7	5.2	488.3	429	10.1	5.5	1.2
wt7a_ M2_NPM1	wt7	11	2.9	343.6	0.3	0.7	1.2	10.8	1.7	5	11	79.1	2.4	34.4	1003	7.8	31.5	94.2	8.4	12.2	0.6	0.3	0.2	7	0.3	1.1	0.1	1.6	1.1	8.8	1.5	0.6	0.2	0.6	8.7	2.1	4.1	0.5	0.3	1.1	6.7	0.7	16	9.3	465.8	367.1	0.8	16.5	0.3
wt7b_ M2_NPM1	wt7	9.6	3.2	341	0.2	0.7	1.1	9.3	1.5	5.2	10.8	78.8	2.3	31.3	1006.2	7.5	29.5	94.1	7.8	12.3	0.6	0.3	0.3	6.2	0.3	1.2	0.1	1.9	1	9.3	1.6	0.1	0.2	0.6	7.9	1.9	4.1	0.5	0.3	0.4	5	0.7	15.2	9.2	478.4	364.4	0.9	15.9	0.2
wt7c_ M2_NPM1	wt7	9.5	3	340.7	0.2	0.7	1.3	8.9	1.8	5.4	10.8	78.4	2.3	30.8	997.8	7.4	28.1	93.1	7.5	13.3	0.7	0.4	0.3	6.3	0.4	1	0.2	1.6	1	10.3	1.4	0.5	0.2	0.6	7.6	2	4	0.4	0.4	0.2	4.3	0.7	15.2	9.5	485	352.4	0.9	15.2	0.2
wt8a_ M2_NPM1	wt8	11	3.6	377.8	0.2	1.1	2.2	15	2.7	4.7	17	15.2	1.5	22.3	1458.3	5.3	22.5	97.4	7.2	9.2	0.4	0.7	0.4	3.6	0.4	0.3	0.1	1.8	1.5	11.2	1.9	0	0.2	0.6	8.3	1.3	6.6	0.4	0.3	0.9	7.8	0.5	6.7	5.9	653.2	603.3	1	17.7	0.2
wt8b_ M2_NPM1	wt8	10.1	3.7	377.4	0.3	1.2	2.1	14.5	2.9	4.7	16.7	15.1	1.4	21.4	1476.6	5.5	22.2	98.7	7.1	9.6	0.5	0.6	0.9	3.8	0.4	0.3	0.1	1.7	1.4	12.5	2	0.7	0.1	0.6	7.9	1.2	7.7	0.4	0.3	1	6.4	0.5	6.7	5.7	673.2	588.1	1	17.1	0.2
wt8c_ M2_NPM1	wt8	10	3.8	377.8	0.1	1.2	2.1	14.8	2.7	5.2	16.7	15.3	1.5	21.5	1488.5	5.1	22.1	99.8	7.3	10.9	0.5	0.7	0.4	3.8	0.4	0.3	0.1	1.9	1.5	13	2.1	0.1	0.2	0.5	7.9	1.2	8.4	0.4	0.3	0.3	6.2	0.5	6.1	5.8	705.7	571.3	0.8	16.9	0.2
wt9a_ M1_NPM1_FLT3	wt9	10.1	2.5	669.8	0.1	0.8	1.2	13.4	2.1	5.8	11.4	47.6	1.7	27	0.8	7.1	26.6	83.1	9.3	9.5	1.1	0.4	0.2	5.8	0.4	0.4	0.1	0.8	1.8	10.2	1.5	0.1	0.2	0.6	8.9	1	4.3	0.4	0.2	1	5.4	1.1	7	5.9	282.5	353.1	1.7	20.4	0.2
wt9b_ M1_NPM1_FLT3	wt9	8.9	2.6	661.4	0.2	0.8	1.5	12.6	2.1	6	11.2	47.8	1.6	26.7	2.6	6.7	26.2	82	9.4	9.1	1.2	0.3	0.2	5.8	0.4	0.4	0.1	0.8	1.8	11.2	1.2	0.1	0.1	0.6	8.6	1	4.3	0.5	0.2	0.8	4.3	1.1	7	5.7	290.9	349.6	1.7	20	0.2
wt9c_ M1_NPM1_FLT3	wt9	8.4	2.8	665	0.1	0.8	1.4	13.3	2.2	5.9	11.5	47.8	1.6	29	2.9	7.2	26.5	82.3	10.2	10.2	1.1	0.3	0.4	6.7	0.4	0.4	0.1	1	1.8	11.4	1.2	0.1	0.1	0.6	8.4	1	4.4	0.4	0.2	0.1	3.9	1.1	7.3	6	300.1	328.4	1.6	19.3	0.3
[truncated: 12 more columns]
